# Supplementary material for: Genomic architecture of potato resistance to Synchytrium endobioticum disentangled using SSR markers and the 8.3k SolCAP SNP genotyping array
Source: BMC Genet. 2015 Apr 16;16:38. doi: 10.1186/s12863-015-0195-y (PMC4407358; doi:10.1186/s12863-015-0195-y)
Supplement: Additional file 2: — Solcap SNPs, p values and SNP genotypes. [file 12863_2015_195_MOESM2_ESM.xlsx]

## Sheet: supplemental Table S1
					susceptible parent	resistant parent	Genotypes selected for resistance																																Genotypes selected for susceptibility
SolCAP SNP markers (1)	SNP Alleles [A/B]	P-value P1	P-value P2 (P6, P18)	Position (v4.03)	Ps-354	Pr-355	BNA2-340	BNA2-341	BNA2-347	BNA2-352	BNA2-204	BNA2-226	BNA2-231	BNA2-232	BNA2-235	BNA2-239	BNA2-241	BNA2-243	BNA2-247	BNA2-258	BNA2-261	BNA2-263	BNA2-264	BNA2-265	BNA2-269	BNA2-275	BNA2-276	BNA2-281	BNA2-282	BNA2-289	BNA2-292	BNA2-293	BNA2-294	BNA2-297	BNA2-301	BNA2-305	BNA2-307	BNA2-327	BNA2-334	BNA2-337	BNA2-213	BNA2-223	BNA2-224	BNA2-233	BNA2-234	BNA2-237	BNA2-238	BNA2-246	BNA2-249
solcap_snp_c2_14274	T/G	0.00778682		chr01:74061511..74061532	TTGG	TGGG	TTGG	GGGG	TGGG	TTTG	TGGG	TGGG	TGGG	TTTG	TGGG	TGGG	TGGG	TGGG	TGGG	TGGG	TGGG	TGGG	TGGG	TTGG	TGGG	TTGG	TTTG	TTGG	TGGG	TGGG	TTTG	TGGG	TGGG	TTTG	GGGG	TTGG	TTGG	TTGG	TGGG	TTGG	TGGG	TTGG	TTTG	TTGG	TGGG	TTGG	TTGG	TTGG	TTGG
solcap_snp_c2_2505	A/G		0.00681907	chr01:77350867..77350888	AAAG	AGGG	AAGG	AGGG	AAAA	AAGG	AAAG	AAGG	AAGG	AAAG	AGGG	AAGG	AGGG	AAAG	AAGG	AAGG	AGGG	AGGG	AAGG	AAGG	AGGG	AAAG	AAAG	AAGG	AAAG	AGGG	AGGG	AAAG	AAGG	AAGG	AAAG	AGGG	AGGG	AAAG	AAAG	AAAG	AAAG	AAGG	AAAG	AAAG	AAGG	AAGG	AAGG	AAGG	AAGG
solcap_snp_c1_6869	A/G	0.00309828		chr03:41992119..41992140	GGGG	AGGG	AGGG	AGGG	AGGG	AGGG	GGGG	AGGG	GGGG	AGGG	AGGG	AGGG	GGGG	AGGG	AGGG	AGGG	AGGG	AGGG	AGGG	GGGG	AGGG	AGGG*	GGGG	AGGG	AGGG	AGGG	GGGG	AGGG	AGGG	AGGG	GGGG	AGGG	AGGG	GGGG	GGGG	AGGG	AGGG	GGGG	GGGG	GGGG	AGGG	AGGG	AAGG	GGGG	AGGG
solcap_snp_c1_6853	T/G	0.00669233	0.00805729	chr03:42154541..42154562	TTTT	TTTG	TTTG	TTTG	TTTG	TTTG	TTTT	TTTG	TTTT	TTTG	TTTG	TTTG	TTTT	TTTG	TTTG	TTTG	TTTG	TTTG	TTTG	TTTT	TTTG	TTTT*	TTTT	TTTG	TTTG	TTTG	TTTT	TTTG	TTTG	TTTG	TTTT	TTTG	TTTG	TTTT	TTTT	TTTG	TTTG	TTTT	TTTT	TTTT	TTTG	TTTG	TTGG	TTTT	TTTG
solcap_snp_c1_6864	T/C		0.00449167	chr03:42289077..42289098	TTTT	TTTC	TTTC	TTTC	TTCC	TTTC	TTTT	TTTC	TTTT	TTTC	TTTC	TTTC	TTTT	TTTC	TTTC	TTTC	TTTC	TTTC	TTTC	TTTT	TTTC	?	TTTT	TTTC	TTTC	TTTC	TTTT	TTTC	TTTC	TTTC	TTTT	TTTC	TTTC	TTTT	TTTT	TTTC	TTTC	TTTT	TTTC*	TTTT	TTTC	TTTC	TTCC	TTTT	TTTC
solcap_snp_c1_3311	T/C	0.0099217		chr04:46475694..46475715	TTTC	TCCC	TTCC	TTCC	TTTC	TTCC	TTCC	TTCC	TTCC	TTCC	TCCC	TCCC	TCCC	TTCC	TCCC	TTCC	TTCC	TTCC	TTCC	TTTC	TTCC	TTCC	TTCC	TTCC	TTCC	TCCC	TCCC	TTCC	TTCC	TTCC	TTCC	TTCC	TTCC	TTTT	TTTC	TTTC	TCCC	TCCC	TTTC	TCCC	TCCC	TCCC	TCCC	TTCC	TTCC
solcap_snp_c1_3166	A/G	0.00725482		chr04:68439374..68439395	GGGG	AAGG	AGGG	AGGG	AGGG	AGGG	AGGG	AAGG	AGGG	AAGG	AAGG	AGGG	AAGG	AAGG	AAGG	AAGG	AGGG	AAGG	AGGG	AGGG	GGGG	AGGG	AGGG	AGGG	AAGG*	AAGG	AAGG	AAGG	AGGG	AGGG	AGGG	AGGG	GGGG	GGGG	AGGG	AGGG	AGGG	AGGG*	GGGG	AGGG*	GGGG	AAGG	AGGG	AGGG	AGGG
solcap_snp_c1_10179	T/C	0.00420938		chr04:70199241..70199262	TCCC	TTTC	TTCC	TTCC	TTCC	TTCC	TTCC	TTTC	TTCC	TTTC	TTCC	TTCC	TTCC	TTCC	TTTC	TTTC	TCCC	TTCC	TTCC	TTTC	TTTC	TTCC	TTCC	TTTC	TTTC	TTTC	TTTC	TTCC	TTCC	TTTT	TTCC	TTCC	TTCC	TCCC	TCCC	TCCC	TTCC	TTTC	TCCC	TTCC	TTCC	TTTC	TTCC	TTCC	TTCC
solcap_snp_c2_34019	T/C	0.00350084		chr04:70222184..70222205	CCCC	TTCC	TCCC	TCCC	TCCC	TCCC	TCCC	TTCC	TCCC	TTCC	TTCC	TCCC	TTCC	TTCC	TTCC	TTCC	TCCC	TTCC	TCCC	TCCC	CCCC	TCCC	TCCC	TCCC	TCCC*	TTCC	TTCC	TTCC	TCCC	TCCC	TCCC	TCCC	CCCC	CCCC	TCCC	TCCC	TCCC	TTCC*	CCCC	CCCC*	CCCC	TTCC	TCCC	TCCC	TCCC
solcap_snp_c2_35942	A/G	0.000654617	0.00165198	chr04:70878906..70878927	GGGG	AGGG	AGGG	AGGG	AGGG	GGGG	AGGG	AGGG	AGGG	AGGG	?	AGGG	AGGG	AGGG	AGGG	AGGG	AGGG	AGGG	AGGG	GGGG	GGGG	GGGG	GGGG	AGGG	GGGG	AGGG	AGGG	AGGG	AGGG	AGGG	AGGG	AGGG	GGGG	AGGG	GGGG	AGGG	GGGG	?	GGGG	GGGG	GGGG	AGGG	GGGG	GGGG	AGGG
solcap_snp_c2_23834	A/G		0.00598631	chr05:00694531..694552	AGGG	AGGG	AGGG	AAGG	GGGG	AAGG	AGGG	GGGG	AGGG	AGGG	AGGG	AAGG	GGGG	AAGG	AAGG	GGGG	AGGG	AAGG	AAGG	AAGG	AAGG	AGGG	AAGG	AGGG	GGGG	AGGG	AAGG	AAGG	AGGG	AGGG	GGGG	GGGG	AAGG	AGGG	AGGG	GGGG	GGGG	AAGG	AGGG	AGGG	GGGG	AGGG	AAGG	GGGG	AGGG
solcap_snp_c2_40379	T/C		0.00605313	chr05:01091954..1091975	TCCC	TTCC	TCCC	TTTC	CCCC	TTCC	TCCC	CCCC	TTTC	TTCC	TTCC	TTTC	CCCC	TTTC	TTCC	TCCC	TCCC	TTCC	TTCC	TTCC	TTCC	TTCC	TTTC	TTCC	TCCC	TCCC	TTTC	TTCC	TCCC	TTCC	TCCC	TCCC	TTCC	TCCC	TCCC	TCCC	CCCC	TTCC	TCCC	TTCC	CCCC	TTCC	TTCC	TCCC	TCCC
solcap_snp_c1_15965	T/G	0.0027557		chr05:44622099..44622120	TTTG	TGGG	TGGG	TTTG	TTTG	TTGG	TGGG	TTGG	TTTG	TTGG	TGGG	TTGG	TTGG	TTGG	TTGG	TTGG	TTGG	TTGG	TTGG	TGGG	TTGG	TTGG	TTTG	TTGG	TTGG	TTGG	TGGG	TGGG	TGGG	TTGG*	TTGG	TTGG	TTGG	TGGG	TGGG	TGGG	TTGG	TGGG	TTTG	TGGG	TGGG	TTTG	TGGG	TGGG	TGGG
solcap_snp_c1_13068	T/C	0.00256501		chr05:45125974..45125995	TCCC	TTTC	TTTC	TCCC	TCCC	TTCC	TTTC	TTCC	TCCC	TTCC	TTTC	TTCC	TTCC	TTCC	TTCC	TTCC	TTCC	TTCC	TTCC	TTTC	TTCC	TTCC	TCCC	TTCC	TTCC	TTCC	TTTC	TTTC	TTTC	TCCC	TTCC	TTCC	TTTC*	TTTC	TTTC	TTTC	TTCC	TTTC	TCCC	TTTC	TTTC	TCCC	TTTC	TTTC	TTTC
solcap_snp_c2_40803	A/G	0.00152601		chr05:45359891..45359912	AGGG	AAAG	AAAG	AGGG	AGGG	AAGG	AAAG	AAGG	AGGG	AAGG	AAAG	AAGG	AAGG	AAGG	AAGG	AAGG	AAGG	AAGG	AAGG	AAAG	AAGG	AAGG	AGGG	AAGG	AAGG	AAGG	AAAG	AAAG	AAAG	AGGG	AAGG	AAGG	AAGG	AAAG	AAAG	AAAG	AAGG	AAAG	GGGG*	AAAG	AAAG	AGGG	AAAG	AAAG	AAAG
solcap_snp_c2_54010	A/C		0.0093831	chr06:00226727..226748	AACC	AAAC	AACC	AAAC	AACC	AAAC	AAAC	AACC	AACC	ACCC	AACC	AAAA	AACC	AAAC	AAAC	AAAC	ACCC	AAAC	AAAC	AACC	AAAC	ACCC	ACCC	AAAC	AACC	AACC	AAAC	AAAC	AAAA	AAAA	AAAC	AACC	AAAC	ACCC	AACC	AACC	AACC	AAAA	ACCC	AACC	AAAC	AACC	AACC	AACC	AACC
solcap_snp_c1_15726	A/G		0.0093831	chr06:00238848..238869	AGGG	AGGG	AGGG	AGGG	AGGG	AGGG	AGGG	AGGG	AGGG	AAAG	AGGG	GGGG	AGGG	AGGG	AGGG	AGGG	AAAG	AGGG	AGGG	AGGG	AGGG	AAAG	AAAG	AGGG	AGGG	AGGG	AGGG	AGGG	GGGG	GGGG	AGGG	AGGG	AGGG	AAAG	AGGG	AGGG	AGGG	GGGG	AAAG	AGGG	AGGG	AGGG	AGGG	AGGG	AGGG
solcap_snp_c1_9224	T/C		0.000962825	chr06:00368257..368278	TCCC	CCCC	CCCC	CCCC	TCCC	CCCC	CCCC	TCCC	CCCC	TCCC	CCCC	CCCC	TCCC	CCCC	TCCC	CCCC	TCCC	TCCC	CCCC	TCCC	TCCC	TCCC	TCCC	CCCC	TCCC	CCCC	CCCC	CCCC	CCCC	CCCC	TCCC	CCCC	CCCC	TCCC	TCCC	TCCC	CCCC	CCCC	TTCC	TCCC	CCCC	CCCC	TCCC	TCCC	CCCC
solcap_snp_c1_9229	T/G		0.00816563	chr06:00398122..398143	TTGG	TGGG	TTGG	TTTG	TTGG	TTTG	?	TTGG	TTGG	TGGG	TTGG	TTTT	TTGG	TTTG	TTTG	TTTG	TGGG	TTTG	TTTG	TTGG	TTTG	TGGG	TGGG	TTTG	TTGG	TTGG	TTTG	TTTG	TTTT	TTTT	TTTG	TTGG	TTTG	TGGG	TTGG	TTGG	TTGG	TTTT	TGGG	TTGG	TTTG	TTGG	TTGG	TTGG	TTGG
solcap_snp_c2_30509	T/A		0.0093831	chr06:00410461..410482	TTAA	TAAA	TTAA	TAAA	TTAA	TAAA	TAAA	TTAA	TTAA	TTTA	TTAA	AAAA	TTAA	TAAA	TAAA	TAAA	?	TAAA	TAAA	TTAA	TAAA	TTTA	TTTA	TAAA	TTAA	TTAA	TAAA	TAAA	AAAA	AAAA	TAAA	TTAA	TAAA	TTTA	TTAA	TTAA	TTAA	AAAA	TTTA	TTAA	TAAA	TTAA	TTAA	TTAA	TTAA
solcap_snp_c1_13644	A/G		0.00829352	chr06:02065794..2065815	AAGG	AAGG	GGGG	GGGG	AAGG	AAGG	GGGG	AAGG	GGGG	AAGG	GGGG	GGGG	AAGG	GGGG	AAGG	AAGG	AAGG	AAGG	GGGG	AAGG	AAGG	AAGG	AAGG	AAGG	AAGG	GGGG	AAGG	AAGG	GGGG	AAGG	AAGG	AAGG	AAGG	AAGG	AAGG	AAGG	AAGG	AAGG	AAGG	AAGG	GGGG	GGGG	AAGG	AAGG	AAGG
solcap_snp_c2_22302	G/C		0.00676897	chr06:53545529..53545550	GGGC	GGCC	GGCC	GGCC	GGGG	GGCC	GGGG	GGCC	GGGC	GGGC	GGCC	GGCC	GGGC	GGCC	GGCC	GGCC	GGGG	GGCC	GGCC	GGCC	GGCC	GGCC	GGGG	GGGC	GGGC	GGCC	GGCC	GGGC	GGCC	GGCC	GGGC	GGGC	GGCC	GGGC	GGCC	GGGC	GGCC	GGGC	GGGG	GGCC	GGGC	GGGC	GCCC	GGCC	GGCC
solcap_snp_c2_36832	A/G		0.00658849	chr07:03505451..3505472	AAAG	AGGG	AGGG	AAGG*	AAAG*	AAGG	AAGG	AAGG	AGGG	AAAG*	AAAG	AGGG	AAGG	AGGG	AAAG	AGGG	AAGG	AAGG	AAGG	AAAG	AGGG	AAGG	AGGG	AAGG	AAGG	AAGG	AAAG	AGGG	AAAG	AGGG	AAGG	AAAG	AAGG	AAAA	AAGG	AAGG*	AAGG	AAGG	AAAA	AAGG	AAGG*	AAGG	AAGG	AAAG	AGGG
solcap_snp_c2_55838	A/C	0.00921182	0.00422466	chr07:03896206..3896227	AACC	ACCC	CCCC	AACC	ACCC	AACC	AACC	ACCC	CCCC	AACC	AACC	ACCC	AACC	CCCC	AAAC	ACCC	ACCC	AACC	AACC	AAAC	CCCC	ACCC	ACCC	AACC	ACCC	ACCC	AACC	ACCC	AAAC	CCCC	ACCC	AACC	ACCC	AACC	AACC	ACCC	AACC	ACCC	AACC	ACCC	ACCC	AACC	AACC	AACC	ACCC
solcap_snp_c2_52663	A/G		0.00743787	chr07:03949532..3949553	AGGG	AAAG	AAAG	AGGG*	AAGG*	AAGG	AAGG	AAGG	AAAG	AAGG*	AGGG	AAAG	AAGG	AAAG	AGGG	AAAG	AAGG	AAGG	AAGG	AGGG	AAAG	AAGG	AAAG	AAGG	AAGG	AAGG	AGGG	AAAG	AGGG	AAAG	AAGG	AGGG	AAGG	GGGG	AAGG	AAAG*	AAGG	AAGG	GGGG	AAGG	AAAG*	AAGG	AAGG	AGGG	AAAG
solcap_snp_c1_16193	A/G	0.00937121		chr07:43652904..43652925	GGGG	AAGG	GGGG	AGGG	GGGG	AAGG	AGGG	AGGG	AAGG	AAGG	AGGG	AGGG	AAGG	AGGG	AGGG	AAGG	AGGG	GGGG	AAGG	AGGG	AGGG	AAGG	AGGG	AGGG	AGGG	AGGG	AGGG	AGGG	AGGG	AAGG	AGGG	AGGG	AGGG	GGGG	AGGG	AGGG	AGGG	AGGG	GGGG	AGGG	AGGG	GGGG	AGGG	AAGG	AGGG
solcap_snp_c2_25250	T/C	0.00641436		chr07:47642043..47642064	TTTC	TTTC	TTTC	TTCC*	TTTT	TTCC*	TTTC	TTCC	TTTC	TTTT	TTTT	TTCC	TTTC	TTCC	TTTT	TTCC	TTTT	TTTC	TTCC	TTTC	TTCC	TTTC	TTCC	TTTC	TTCC	TTTT	TTTT	TTTT	TTTC	TTCC	TTTC	TTTC	TTTT	TTTC	TTTC	TTTC	TTTC	TTTC	TTCC	TTTC	TTTC	TTCC	TTTC	TTTC	TTTC
solcap_snp_c2_25261	A/G	0.00682683		chr07:47674848..47674869	AGGG	AGGG	AGGG	AGGG*	GGGG	AGGG*	AGGG	AAGG	AGGG	GGGG	GGGG	AAGG	AGGG	AAGG	GGGG	AAGG	GGGG	AGGG	AAGG	AGGG	AAGG	AGGG	AAGG	AGGG	AAGG	GGGG	GGGG	GGGG	AGGG	AAGG	AGGG	AGGG	GGGG	AGGG	AGGG	AGGG	AGGG	AGGG	AAGG	AGGG	AGGG	AAGG	AGGG	AGGG	AGGG
solcap_snp_c2_2179	T/C	0.0058806		chr08:18393389..18393410	CCCC	TCCC	TCCC	CCCC	CCCC	TCCC	TCCC	TCCC	TCCC	TCCC	TCCC	TCCC	TCCC	TCCC	TCCC	CCCC	TCCC	CCCC	TCCC	TCCC	TCCC	TCCC	TCCC	TCCC	TCCC	TCCC	TCCC	CCCC	TCCC	TCCC	CCCC	CCCC	CCCC	TTCC	CCCC	CCCC	TCCC	TCCC	CCCC	CCCC	CCCC	CCCC	TCCC	CCCC	TCCC
solcap_snp_c2_47468	A/C	0.00734099	0.00826815	chr08:40097302..40097323	AAAA	AACC	AACC	AAAA	AAAA	AACC	AACC	AACC	AACC	AACC	AACC	AACC	AACC	AACC	AACC	AAAA	AACC	AAAA	AACC	AACC	AACC	AACC	AACC	AACC	AACC	CCCC	AACC	AACC	AACC	AACC	AAAA	AAAA	AACC	AAAA	AAAA	AAAA	AACC	AACC	AACC	AAAA	AAAA	AACC	AACC	AAAA	AACC
solcap_snp_c2_28588	T/G	0.00326666	0.00804271	chr08:48364181..48364202	TTTT	TTTG	TTGG	TTTG	TTTT	TTTG	TTTG	TTTG	TTTG	TTGG	TTTG	TTTG	TTTG	TTTG	TTTG	TTTT	TTTG	TTTT	TTTG	TTTG	TTTG	TTTG	TTTT	TTTG	TTTG	TTTG	TTTG	TTTG	TTTG	TTTG	TTTT	TTTT	TTTG	TTTT	TTGG	TTTT	TTGG	TTTG	TTTT	TTTT	TTTT	TTTG	TTTG	TTTT	TTTG
solcap_snp_c2_1106	G/C	0.00864794		chr10:02356785..2356806	CCCC	GCCC	GCCC	CCCC	CCCC	GCCC	GCCC	GCCC	GCCC	GCCC	CCCC	CCCC	CCCC	GCCC	CCCC	GCCC	GCCC	GCCC	GCCC	GCCC	GCCC	GCCC	CCCC	CCCC	GCCC	CCCC	CCCC	GCCC	GCCC	GCCC	GCCC	CCCC	GCCC	GGCC	CCCC	CCCC	GCCC	GCCC	CCCC	CCCC	CCCC	CCCC	GCCC	CCCC	GCCC
solcap_snp_c1_289	T/C	0.00864794		chr10:02468552..2468573	CCCC	TCCC	TCCC	CCCC	CCCC	TCCC	TCCC	TCCC	TCCC	TCCC	CCCC	CCCC	CCCC	TCCC	CCCC	TCCC	TCCC	TCCC	TCCC	TCCC	TCCC	TCCC	CCCC	CCCC	TCCC	CCCC	CCCC	TCCC	TCCC	TCCC	TCCC	CCCC	TCCC	TTCC	CCCC	CCCC	TCCC	TCCC	CCCC	CCCC	CCCC	CCCC	TCCC	CCCC	TCCC
solcap_snp_c1_4319	A/G	0.000501574	0.000689074	chr11:00939581..939602	AGGG	AGGG	AAGG	AAGG	AAGG*	AAGG	AAGG	AAGG	AAGG	GGGG	AAGG	AGGG	AGGG	AAGG	AGGG	AAGG	AAGG	AGGG	AAGG	AAGG	AAGG	AAGG	AGGG	AAGG	GGGG	AAGG	AGGG	AGGG	AAGG	AAGG	AAGG	AAGG	AAGG	AGGG	GGGG	AGGG	GGGG	GGGG	AAGG*	GGGG	AGGG	GGGG	AGGG*	AGGG	AGGG
solcap_snp_c1_4322	T/C	0.000716117	0.000271401	chr11:00939914..939935	TCCC	TCCC	TTCC	TTCC	TCCC*	TTCC	TTCC	TTCC	TTCC	CCCC	TTCC	TCCC	TCCC	TTCC	TCCC	TTCC	TTCC	TCCC	TTCC	TTCC	TTCC	TTCC	TCCC	TTCC	CCCC	TTCC	TCCC	TCCC	TTCC	TTCC	TTCC	TTCC	TTCC	TCCC	CCCC	TCCC	CCCC	CCCC	TCCC*	CCCC	TCCC	CCCC	TTCC*	TCCC	TCCC
solcap_snp_c1_4336	T/C	0.00581515	0.00710393	chr11:01042734..1042755	TCCC	TTCC	TTCC	TTCC	TCCC	TTCC	TTCC	TTCC	TTCC	TCCC	TTCC	TCCC	TTCC	TTTC	TTCC	TTCC	TTTC	TTCC	TTCC	TTCC	TTCC	TTCC	TCCC	TTTC	TCCC	TTCC	TCCC	TCCC	TTCC	TTCC	TTTC	TTCC	TTTC	TTTC	CCCC	TCCC	TCCC	TCCC	TCCC	CCCC	TCCC	TCCC	TTCC	TCCC	TTCC
solcap_snp_c2_21020	A/G		0.0076075	chr11:05330910..5330931	AAAA	AAGG	AAAG	AAGG	AAAA	AAGG	AAGG	AAAG	AAAG	AAAA	AAAG	AAAG	AAAA	AAAG	AAAG	AAAG	AAAG	AAAG	AAAA	AAGG	AAGG	AAAG	AAGG	AAAG	AAAA	AAAA	AAAG	AAGG	AAGG	AAGG	AAGG	AAAG	AAAG	AAAA	AAAG	AAAG	AAAA	AAAG	AAAA	AAAG	AAAG	AAAG	AAGG	AAAG	AAAG
solcap_snp_c1_4000	A/G	0.00936436		chr11:08558447..8558468	AGGG	AGGG	AAGG	GGGG	GGGG	AGGG	GGGG	AAGG	AGGG	AGGG	AGGG	AAGG	AGGG	AAGG	GGGG	GGGG	GGGG	AGGG	AGGG	AGGG	AAGG	AGGG	GGGG	GGGG	AAGG	AAGG	AAGG	AAGG	GGGG	GGGG	GGGG	AGGG	GGGG	AGGG*	AGGG	AGGG	AGGG	AGGG	GGGG	AGGG	AGGG	AGGG	AGGG	AGGG	AAGG
solcap_snp_c2_12276	A/C	0.00546189		chr11:08651894..8651915	ACCC	ACCC	AACC	CCCC	CCCC	ACCC	CCCC	AACC	ACCC	ACCC	ACCC	AACC	ACCC	AACC	CCCC	CCCC	CCCC	ACCC	CCCC	ACCC	AACC	ACCC	CCCC	CCCC	AACC	AACC	AACC	AACC	CCCC	CCCC	CCCC	ACCC	CCCC	CCCC*	ACCC	ACCC	ACCC	ACCC	CCCC	ACCC	ACCC	ACCC	ACCC	ACCC	AACC
solcap_snp_c1_3996	A/C	0.00546189		chr11:08660274..8660295	ACCC	ACCC	AACC	CCCC	CCCC	ACCC	CCCC	AACC	ACCC	ACCC	ACCC	AACC	ACCC	AACC	CCCC	CCCC	CCCC	ACCC	CCCC	ACCC	AACC	ACCC	CCCC	CCCC	AACC	AACC	AACC	AACC	CCCC	CCCC	CCCC	ACCC	CCCC	CCCC*	ACCC	ACCC	ACCC	ACCC	CCCC	ACCC	ACCC	ACCC	ACCC	ACCC	AACC
solcap_snp_c2_29113	A/G	0.00405638		chr11:11175164..11175185	AGGG	AAGG	AGGG	AAGG	AGGG	AAGG	AAGG	AAGG	AAGG	AAGG	AAAG	AAGG	AGGG	AAGG	AAGG	AAGG	AGGG	AGGG	AAGG	AAGG	AAGG	AAGG	AAGG	AGGG	AGGG	AGGG	AGGG	AAGG	AAGG	AAGG	AAGG	AAGG	AAGG	GGGG	AAAG	AAAG	AAGG	AGGG	AGGG	AAGG	AGGG	AGGG	AAGG	AAAG	AAAG
solcap_snp_c1_4005	A/G	0.00467254	0.00540191	chr11:31902789..31902810	AAAG	AAAG	AAGG	AAAA	AAAA	AAAG	AAAA	AAGG	AAAG	AAAG	AAAG	AAGG	AAAG	AAGG	AAAA	AAAA	AAAA	AAAG	AAAG	AAAG	AAGG	AAAG	AAAA	AAAA	AAGG	AAGG	AAGG	AAGG	AAAA	AAAA	AAAA	AAAG	AAAA	AAGG*	AAAG	AAAG	AAAG	AAAG	AAAA	AAAG	AAAG	AAAG	AAAG	AAAG	AAGG
solcap_snp_c1_7770	T/C	0.00102358	0.00032906	chr12:06701021..6701042	TTTC	TTCC	TCCC	TTTC	TTTC	TTTC	TCCC	TTTC	TTTC	TTCC	TTCC	TTCC	TTCC	TTCC	TTTC	TTCC	TTCC	TTCC	TCCC	TCCC	TTCC	TTTC	TTCC	TTCC	TTTC	TCCC	TTTC	TTTT	TTCC	TCCC	TTCC	TCCC	TTTT	TTTC	TTTC	TTCC	TTTC	TTCC	TTTT	TTTC	TTTT	TTTT	TTTC	TTTC	TTTC
solcap_snp_c2_57680	A/C		0.00612742	chr12:09018188..9018209	CCCC	AACC	AACC	ACCC	CCCC	ACCC	AACC	ACCC	ACCC	ACCC	ACCC	AACC	ACCC	ACCC	ACCC	ACCC	ACCC	ACCC	AACC	ACCC	ACCC	ACCC	ACCC	ACCC	ACCC	AACC	ACCC	CCCC	ACCC	AACC	ACCC	AACC	CCCC	CCCC	ACCC	ACCC	CCCC	ACCC	ACCC	CCCC	CCCC	CCCC	ACCC	CCCC	CCCC
solcap_snp_c2_48900	A/G		0.00637054	chr12:09131595..9131616	AAAA	AAGG	AAGG	AAAG	AAAA	AAAG	AAGG	AAAG	AAAG	AAAG	AAAG	AAGG	AAAG	AAAG	AAAG	AAAG	AAAG	AAAG	AAGG	AAAG	AAAG	AAAG	AAAG	AAAG	AAAG	AAGG	AAAG	AAAA	AAAG	AAGG	AAAG	AAGG	AAAA	AAAA	AAAG	AAAG	AAAA	AAAG	AAAG	AAAA	AAAA	AAAA	AAAG	AAAA	AAAA
solcap_snp_c1_9646	A/G		0.0045471	chr12:10204855..10204876	AGGG	AGGG	AAGG?	AAGG?	AAGG?	AGGG	AGGG	AGGG	AGGG	GGGG	AGGG	AAGG?	AGGG	GGGG	AAGG?	AGGG	AGGG	AGGG	AAGG?	AGGG	AGGG	GGGG	AGGG	AGGG	GGGG	AAGG?	AAGG?	AGGG	AGGG	AAGG?	AGGG	AAGG?	AGGG	GGGG	AAGG?	AGGG	AGGG	GGGG	AGGG	GGGG	AGGG	AGGG	AAGG?	AGGG	AGGG
solcap_snp_c2_27397	T/A		0.00104696	chr12:10674658..10674679	TTAA	TTTA	TTTT	TTTA	TTTA	TTTA	TTTA	TTAA	TTAA	TTAA	TTTA	TTTA	TTAA	TTTA	TTTA	TTTT	TTTT	TTTA	TTTA	TTTT	TTAA	TAAA	TTTA	TTTA	TAAA	TTTT	TTTA	TTAA	TTTA	TTTT*	TTTA	TTTT	TTAA	TAAA*	TTTA	TTTA	TTTA*	TTTA	TAAA	TTAA	TTAA	TTAA	TTAA	TTTA	TTTA
solcap_snp_c2_27414	T/C		0.00836451	chr12:10694794..10694815	TCCC	TCCC	CCCC	TCCC	TCCC	CCCC	TCCC	TCCC	TCCC	TCCC	TCCC	TCCC	TTCC	TCCC	TCCC	CCCC	CCCC	TCCC	TCCC	CCCC	TCCC	TTCC	TCCC	CCCC	TTCC	CCCC	CCCC	TTCC	TCCC	CCCC	CCCC	CCCC	TCCC	TCCC	TCCC	TCCC	TCCC	CCCC	TTCC	TTCC	TTCC	TCCC	TTCC	TCCC	TCCC
solcap_snp_c2_40748	T/C		0.00167567	chr12:12654150..12654171	TTCC	TCCC	CCCC	TCCC	CCCC*	TCCC	TCCC	TTCC	TTCC	TTCC	TCCC	TCCC	TTCC	TCCC	TCCC	CCCC	CCCC	TCCC	TCCC	CCCC	TTCC	TTCC*	TCCC	TCCC	TTTC	CCCC	TCCC	TTCC	TCCC	TCCC	TCCC	CCCC	TTCC	TTCC	TCCC	TCCC	TTCC	TCCC	TTCC*	TTCC	TTCC	TTCC	TTCC	TCCC	TCCC
solcap_snp_c2_40745	A/G		0.000952196	chr12:12655339..12655360	AAGG	AGGG	GGGG	AGGG	AGGG	AGGG	AGGG	AAGG	AAGG	AAGG	AGGG	AGGG	AAGG	AGGG	AGGG	GGGG	GGGG	AGGG	AGGG	GGGG	AAGG	AAAG	AGGG	AGGG	AAAG	GGGG	AGGG	AAGG	AGGG	AGGG	AGGG	GGGG	AAGG	AAGG	AGGG	AGGG	AAGG	AGGG	AAAG	AAGG	AAGG	AAGG	AAGG	AGGG	AGGG
solcap_snp_c2_57453	T/C	0.00593412		chr12:12743426..12743447	TTTC	TTCC	TTCC	TTCC	TTCC	TTTC	TTCC	TTCC	TTTT	TTTC	TCCC	TTTC	TTTT	TCCC	TTCC	TTCC	TCCC	TCCC	TTCC	TTTC	TTCC	TTTT	TTTC	TCCC	TTTT	TTCC	TTCC	TTTC	TCCC	TTCC	TCCC	TTCC	TTTC	TTTC	TTCC	TCCC	TTTC	TTCC	TTTC	TTTC	TTTC	TTTC	TTCC	TTCC	TTCC
solcap_snp_c2_16294	A/G		0.00277554	chr12:13267292..13267313	AAGG	AAGG	AAAA	AAGG	AAGG	AAGG	AAAG	AGGG	AAGG	AAGG	AGGG	AAAG	AAGG	AAGG	AAGG	AAAG	AAAG	AAGG	AAAG	AAAA	AAGG	AGGG	AAAG	AAGG	AGGG	AAAA	AAGG	AGGG	AAGG	AAGG	AAGG	AAAA	AGGG	AAGG*	AAGG	AAGG	AGGG	AAGG	GGGG	AGGG	AGGG	AGGG	AAGG	AAGG	AAGG*
solcap_snp_c2_16298	A/G		0.00547334	chr12:13270087..13270108	AAGG	AAGG	GGGG	AAGG	AAGG	AAGG	AGGG	AAAG	AAGG	AAGG	AAAG	AGGG	AAGG	AAGG	AAGG	AGGG	AGGG	AAGG	AGGG	GGGG	AAGG	AAAG	AGGG	AAGG	AAAG	GGGG	AAGG	AAAG	AAGG	AAGG	AAGG	GGGG	AAAG	AAGG*	AAGG	AAGG	AAAG	AAGG	AAAA	AAAG	AAAG	AAAG	AAGG	AAGG	AAGG*
solcap_snp_c2_40524	A/G		0.00138737	chr12:26157841..26157862	AAGG	AAGG	AAAA	AAGG	AAGG	AAGG	AAAG	AGGG	AAGG	AAGG	AGGG	AAAG	AAGG	AAGG	AAGG	AAAG	AAAG	AAGG	AAAG	AAAA	AAGG	AGGG	AAAG	AAGG	AGGG	AAAA	AAGG	AGGG	AAGG	AAGG	AAGG	AAAA	AGGG	AGGG*	AAGG	AAGG	AGGG	AAGG	GGGG	AGGG	AGGG	AGGG	AAGG	AAGG	AGGG
solcap_snp_c2_50137	T/C		0.0028936	chr12:27416346..27416367	TTCC	TTCC	TTTT	TTCC	TTCC	TTCC	TTTC	TCCC	TTCC	TTCC	TCCC	TTTC	TTCC	TTCC	TTCC	TTTC	TTTC	TTCC	TTTC	TTTT	TTCC	TCCC	TTTC	TTCC	TCCC	TTTT	TTCC	TCCC	TTCC	TTCC	TTCC	TTTT	TCCC	CCCC*	TTCC	TTCC	TCCC	TTCC	CCCC	TCCC	TCCC	TCCC	TTCC	TTCC	TCCC
solcap_snp_c2_50136	A/G		0.0028936	chr12:27416449..27416470	AAGG	AAGG	AAAA	AAGG	AAGG	AAGG	AAAG	AGGG	AAGG	AAGG	AGGG	AAAG	AAGG	AAGG	AAGG	AAAG	AAAG	AAGG	AAAG	AAAA	AAGG	AGGG	AAAG	AAGG	AGGG	AAAA	AAGG	AGGG	AAGG	AAGG	AAGG	AAAA	AGGG	GGGG*	AAGG	AAGG	AGGG	AAGG	GGGG	AGGG	AGGG	AGGG	AAGG	AAGG	AGGG
solcap_snp_c2_9486	A/G		0.00290746	chr12:27966938..27966959	AGGG	AGGG	AAAA	AGGG	AGGG	AGGG	AAAG ?	AGGG	GGGG	AGGG	AGGG	AAGG	GGGG	AGGG	AGGG	AAGG	AAGG	AAGG	AAAG ?	AAAA	AAGG	GGGG	AAGG	AAGG	GGGG	AAAA	AGGG	GGGG	AGGG	AGGG	AAGG	AAAA	GGGG	AGGG ?	AGGG	AAGG	GGGG	?	GGGG	GGGG	GGGG	GGGG	AAGG	AGGG	GGGG
solcap_snp_c2_41100 ~ c2_33630-1	A/G	0.00469731	0.000680945	chr12:33853209..33853230	AGGG	AGGG	AAAA	AGGG	AGGG	AGGG	AAGG	AGGG	GGGG	AGGG	AGGG	AAGG	GGGG	AGGG	AGGG	AAGG	AAGG	AAGG	AAGG	AAAA	AAGG	GGGG	AAGG	AAGG	GGGG	AAAA	AGGG	GGGG	AGGG	AGGG	AAGG	AAAA	GGGG	GGGG	AGGG	AAGG	GGGG	AGGG	GGGG	GGGG	GGGG	GGGG	AAGG	AGGG	GGGG
solcap_snp_c2_19727	A/G		0.0028936	chr12:41615042..41615063	AAGG	AAGG	AAAA	AAGG	AAGG	AAGG	AAAG	AGGG	AAGG	AAGG	AGGG	AAAG	AAGG	AAGG	AAGG	AAAG	AAAG	AAGG	AAAG	AAAA	AAGG	AGGG	AAAG	AAGG	AGGG	AAAA	AAGG	AGGG	AAGG	AAGG	AAGG	AAAA	AGGG	GGGG*	AAGG	AAGG	AGGG	AAGG	GGGG	AGGG	AGGG	AGGG	AAGG	AAGG	AGGG
solcap_snp_c2_19722	T/C		0.00304793	chr12:41670272..41670293	TTCC	TTCC	CCCC	TTCC	TTCC	TTCC	TCCC	TTTC	TTCC	TTCC	TTTC	TCCC	TTCC	TTCC	TTCC	TCCC	TCCC	TTCC	TCCC	CCCC	TTCC	TTTC	TCCC	TTCC	TTTC	CCCC	TTCC	TTTC	TTCC	TTCC	TTCC	CCCC	TTTC	TTTC*	TTCC	TTCC	TTTC	TTCC	TTTT	TTTC	TTTC	TTTC	TTCC	TTCC	TTTC
solcap_snp_c2_13951	A/G		0.0028936	chr12:43525689..43525710	AAGG	AAGG	AAAA	AAGG	AAGG	AAGG	AAAG	AGGG	AAGG	AAGG	AGGG	AAAG	AAGG	AAGG	AAGG	AAAG	AAAG	AAGG	AAAG	AAAA	AAGG	AGGG	AAAG	AAGG	AGGG	AAAA	AAGG	AGGG	AAGG	AAGG	AAGG	AAAA	AGGG	GGGG*	AAGG	AAGG	AGGG	AAGG	GGGG	AGGG	AGGG	AGGG	AAGG	AAGG	AGGG
solcap_snp_c2_30296	T/C	0.0052787	0.00244715	chr12:45433616..45433637	TTTC	TTTC	TTCC*	TTTC	TTTC	TTTC	TTCC	TTTC	TTTT	TTTC	TTTC	TTTC*	TTTT	TTTC	TTTC	TTTC*	TTCC	TTCC	TTCC	TTCC*	TTCC	TTTT	TTTC*	TTCC	TTTT	TTCC*	TTTC	TTTT	TTTC	TTTC	TTCC	TTCC*	TTTT	TTTT	TTTC	TTCC	TTTT	TTTC	TTTT	TTTT	TTTT	TTTT	TTCC	TTTC	TTTT
solcap_snp_c2_33630	T/C		0.00423878	chr12:45970788..45970809	TTCC	TTCC	CCCC	TTCC	TTCC	TTCC	TCCC	TTTC	TTCC	TTCC	TTTC	TCCC	TTCC	TTCC	TTCC	TCCC	TCCC	TTCC	TCCC	CCCC	TTCC	TTTC	TCCC	TTCC	TTTC	CCCC	TTCC	TTTC	TTCC	TTCC	TTCC	CCCC	TTTC	TTCC*	TTCC	TTCC	TTTC	TTCC	TTTT	TTTC	TTTC	TTTC	TTCC	TTCC	TTTC
solcap_snp_c2_51047	T/G		0.00277238	chr12:48177600..48177621	TTGG	TTGG	TTTT	TTGG	TTGG	TTGG	TTTG	TGGG	TTGG	TTGG	TGGG	TTTG	TTGG	TTGG	TTGG	TTTG	TTTG	TTGG	TTTG	TTTT	TTGG	TGGG	TTTG	TTGG	TGGG	TTTT	TTGG	TGGG	TTGG	TTGG	TTGG	TTTT	TGGG	TTGG*	TTGG	TTGG	TGGG	TTGG	GGGG	TGGG	TGGG	TGGG	TTGG	TTGG	TGGG
solcap_snp_c2_49683	T/C	0.00807514		chr12:48605738..48605759	TTTC	TTCC	TCCC	TTTC	TTTC	TTTC	TCCC	TTTC	TTTC	TTCC	TTTC	TTCC	TTTC	TTTC	TTTC	TTCC	TTCC	TTCC	TTCC	TCCC	TTCC	TTTC	TTCC	TTCC	TTTC	TCCC	TTTC	TTTT	TTTC	TTCC	TTCC	TCCC	TTTT	TTCC	TTTC	TTCC	TTTT	TTCC	TTTT	TTTT	TTTT	TTTT	TTCC	TTTC	TTTT
solcap_snp_c2_23258	T/C		0.0065221	chr12:53792593..53792614	CCCC	TCCC	CCCC	TCCC	CCCC	TCCC	TCCC	CCCC	CCCC	CCCC	TCCC	TCCC	CCCC	TCCC	TCCC	CCCC	CCCC	TCCC	TCCC	CCCC	TCCC	?	CCCC	TCCC	CCCC	TCCC	TCCC	CCCC	TCCC	CCCC	TCCC	TCCC	TCCC	TTCC	TCCC	TCCC	CCCC	CCCC	TCCC	CCCC	CCCC	CCCC	TCCC	CCCC	CCCC
solcap_snp_c2_23252	A/C		0.00708831	chr12:53793663..53793684	AACC	ACCC	CCCC	AACC	CCCC	AACC	AACC	ACCC	ACCC	ACCC	AAAC	AACC	ACCC	AACC	AACC	CCCC	CCCC	AACC	AACC	CCCC	AACC	AACC	CCCC	AACC	ACCC	ACCC	AACC	ACCC	AACC	ACCC	AACC	ACCC	AACC	ACCC	AACC	AACC	ACCC	ACCC	ACCC	ACCC	ACCC	ACCC	AACC	CCCC	ACCC
(1) SNPs tightly linked in coupling phase and with the same parental genotypes are indicated by the same color; recombinants or ambiguous scores are indicated by *
SNPs evaluated in the full BNA2 family are in bold letters
[truncated: 11 more columns]
