# Supplementary material for: Genomic architecture of potato resistance to Synchytrium endobioticum disentangled using SSR markers and the 8.3k SolCAP SNP genotyping array
Source: BMC Genet. 2015 Apr 16;16:38. doi: 10.1186/s12863-015-0195-y (PMC4407358; doi:10.1186/s12863-015-0195-y)
Supplement: Additional file 5: — Variety panel, wart resistance passport data and marker genotypes. [file 12863_2015_195_MOESM5_ESM.xlsx]

## Sheet: Variety panel
Variety or breeding clone	Year	Country	Resistance to wart pathotypes 1, 2, 6, 18 (0: susceptible to P1)	Y1delATT (XI)	c1_4319 (XI)	c1_4319_2 (XI)	c1_4319_3 (XI)	c2_2505 (I)	c2_35942 (IV)	c2_1106 (X)	c1_7770 (XII)	c2_33630 (XII)
Adretta	1975	GE	1	0	GGGA	GGAA	CCCC	GAAA	GGGA	GGGG	TTCC	TCCC
Advira	1960	GE	1	1	GGAA	GAAA	CCCC	GGGA	GGGA	CCGG	TTTC	TCCC
Agave	1995	GE	1	0	GGGA	GGGA	?	GGGA	?	?	TTTT	TCCC
Agila	2006	GE	0	0	GGGA	GAAA	CCCC	AAAA	GGGG	CCCC	TTTT	TTTT
Agria	1985	GE	0	0	GGGA	GGGA	CCCC	AAAA	GGGA	CCGG	TTTC	TCCC
Aktiva	2004	GE	0	0	GGGG	AAAA	CCCT	GAAA	GGGG	CGGG	TTCC	TTTC
Alegria	2003	GE	0	1	GGGG	GAAA	CCCT	AAAA	GGGA	CCGG	TTCC	TTTC
Amado	2002	GE	0	0	GGGG	GGAA	CCCC	GAAA	GGAA	GGGG	TTTT	TCCC
Amanda	2006	GE	1.6	1?	GGGA	GGAA	CCCC	GAAA	GGGA	CGGG	TTTC	TTTT
Andante	2003	GE	1,2,6,18	0	GGGA	GAAA	CCCT	GAAA	GGGA	CCGG	TTTT	TTCC
Anosta	1975	NL	1	0	?	?	?	?	GGGG	?	TTTC	TTCC
Arnika	1988	GE	0	1	GGGA	GGAA	CCCC	GGGA	GGAA	CCGG	TTTT	TCCC
Arsy	1988	NL	0	0	GGAA	GGAA	CCCC	GGAA	GGGG	GGGG	TTTC	TCCC
Atlanta(1950)	1950	GE	1	1	?	?	?	GGAA	?	?	TTTC	?
Avanti	1973	NL	1	1	GGGG	GGAA	CCCC	GGGA	GGGA	CCGG	TTTC	TTCC
Baraka	1971	NL	0	0	GGGA	GGGA	CCCC	GGGA	GGGG	CGGG	TTTC	TTCC
Beluga	2000	GE	0	0	GGGA	GGGA	CCCC	GGAA	GGGA	CCGG	TTTC	TCCC
Calla	1990	GE	1	0	GGGG	GGAA	CCCT	GGAA	GGGG	CGGG	TTCC	TTCC
Cilena	1982	GE	0	0	GGGG	GGAA	CCCC	GAAA	GGGA	CGGG	TTTT	TTTC
Claustar	1967	FR	1	?	GGGG	GGGG	CCCC	GGAA	GGGG	CGGG	TTCC	TTCC
Doris	1989	GE	1	0	GGGG	GGAA	CCCC	GGGA	GGGG	CCCC	TTTT	TTCC
Eldena	2001	GE	1	0	GGGG	GAAA	CCCC	?	GGGA	GGGG	TTTC	CCCC
Elfe	2003	GE	0	0	GGAA	GAAA	CCCC	GGAA	GGGA	CCGG	TTTT	TTTC
Exempla	1997	GE	0	0	GGGA	GGAA	CCCC	GGAA	GGAA	CGGG	TTTT	TTTT
Exquisa	1997	GE	1	0	GGGA	GGGA	CCCC	GGAA	GGGA	CGGG	TTTT	TTCC
Fanal	1968	GE	1	0	GGGA	GAAA	CCCC	GGGA	GGGA	CCGG	TCCC	TCCC
Filea	1993	GE	0	0	GGGA	GAAA	CCCC	GAAA	GGAA	CCGG	TTTC	TTCC
Gala	2002	GE	1	0	GGGA	GGAA	CCCT	GAAA	GGAA	CCGG	TTTC	TTCC
Granola	1975	GE	0	0	GGAA	AAAA	CCCT	GGAA	GGGA	CCCG	?	TCCC
Gunda	1960	GE	1	0	GGGG	GGGG	CCCC	GAAA	GGGG	CCCG	?	TTTT
MPI H98/B2	not applicable	GE	1	0	GAAA	AAAA	CCCC	GGAA	GGGA	CGGG	TTTT	CCCC
MPI H98/A11	not applicable	GE	1,2,6	0	GGGA	GAAA	CCCC	GAAA	GGGG	CCGG	TTTT	TTTC
MPI H98/C4	not applicable	GE	1	?	GGGA	GGGA	CCCC	GGAA	GGGG	CCGG	TTCC	TTTT
MPI H98/C8	not applicable	GE	1	0	GGGA	GGGA	CCCC	GGAA	GGGG	CCGG	TTTT	TTTC
Hansa	1957	GE	0	1	GGGG	GAAA	CCCT	GGAA	GGAA	GGGG	TTTT	TTTC
Heideniere	1953	GE	1	1	GGGG	GAAA	CCCC	GAAA	AAAA	GGGG	TTTT	TTCC
Hilta	1983	GE	1	0	GGGG	GGGA	CCCC	GGAA	GAAA	GGGG	TTTT	TCCC
Ilona	1974	GE	0	1	GGGA	AAAA	CCCC	GAAA	GGGG	GGGG	TTCC	TTTC
Jetta	1967	GE	1	1	GGGG	GGAA	CCCC	GGAA	GGAA	GGGG	TTTC	TTTC
Karlena	1988	GE	1	0	GGAA	GAAA	CCCC	AAAA	GGGA	CCGG	TTTC	TCCC
Karolin	1990	GE	1,2,6,18	1	GGGA	AAAA	CCCC	GGGA	GGGA	CGGG	TTCC	TTCC
Kiva	1970	DM	1,2,6,18	0	GGGA	GGGA	CCCC	GAAA	GGAA	CGGG	TTTC	CCCC
Kolibri	1998	GE	0	0	GAAA	GAAA	CCCC	GGAA	GGGG	CCGG	TTTC	TCCC
Kondor	1984	NL	1	0	GGGA	GAAA	CCCT	GGGA	GGGA	CGGG	TTTC	TCCC
Krone	2002	GE	1	0	GGGA	GGGA	CCCC	GAAA	GGGG	GGGG	TTCC	TCCC
Kuba	2005	GE	1,2,6,18	1	GGAA	AAAA	CCCC	GAAA	GGGG	CCGG	TTTT	CCCC
Lambada	2003	GE	1	1	GGGG	GAAA	CCCC	GAAA	GGGA	CGGG	TTTC	TTCC
Laura	1976	AUS	0	0	GGAA	GGAA	CCCC	GAAA	GGGA	CGGG	TCCC	TTCC
Libora	1985	GE	1	1	GGGG	GAAA	CCCC	?	GGAA	CGGG	?	TTCC
Lipsi	1984	GE	1	0	GGGA	GAAA	CCCC	?	GGGA	CCCG	TTTC	TTCC
Logo	2003	GE	1,2,6	0	GGGG	GAAA	CCCC	GGAA	GGAA	CCGG	?	TCCC
Lolita	2003	GE	0	0	GGGG	GGGA	CCCT	?	GGGG	CGGG	?	TTCC
Marena	1995	GE	0	0	?	?	?	GGGA	GGGA	GGGG	TTTC	TCCC
Marfona	1975	NL	1	0	GGGA	GGAA	CCCT	?	GGAA	CGGG	TTTT	TTCC
Mariella	1969	GE	1	0	GGGA	GAAA	CCCC	GGGA	GGGA	CGGG	TTCC	TCCC
Maxilla	1981	GE	1	0	GGGA	GGAA	CCCC	GGAA	GGGG	CGGG	TTTC	TTTC
Mirage	2005	GE	0	0	GGGG	GGAA	CCCC	AAAA	GAAA	CCCG	TTTC	TTTC
Moewe	1940	GE	0	0	GGAA	GAAA	CCCC	GAAA	GGGA	CCGG	TTTT	TCCC
Natascha	2006	GE	0	0	GGGA	GAAA	CCCT	GAAA	GGGA	CGGG	TTTC	TTTC
Nora	1969	CR	1	0	GGGG	GGGA	CCCC	AAAA	GGGA	CGGG	TTTC	TTTC
Olga	1986	GE	1,2,6,8	0	GGGG	GGGA	CCCC	GAAA	GGGA	GGGG	TTTC	TCCC
Panda	1986	GE	1,2,6,8,10,18	0	GGGA	GAAA	CCCT	GGAA	GGGA	GGGG	TTTT	CCCC
Pirol	2000	GE	1	0	GAAA	GAAA	CCCC	AAAA	GAAA	CCGG	TTTC	TTCC
Pompadour(1992)	1992	FR	1	0	GGGG	GGGA	CCCC	GGGA	GGGG	GGGG	TTTC	TTTT
Pomqueen	2006	GE	1	0	GGGA	GGAA	CCCC	GGAA	GGGA	CGGG	TTTC	TTCC
Quarta	1979	GE	1	0	GGGG	GGGG	CCCC	AAAA	GGGA	GGGG	TTTT	TTTC
Rafaela	2004	GE	0	0	GGGG	GGAA	CCCC	GGAA	GGGG	CCCG	TTTC	TTCC
Raudar Islenskar	1760?	Iceland	1	0	GGGG	GAAA	CCCT	GGGA	GGAA	CGGG	TTTT	TTCC
Resident	1978	NL	1	0	GGGG	GGAA	CCCC	GGGA	GGGA	CCGG	TTTT	TCCC
Rikea	1984	GE	1	0	GGGG	GGGG	CCCC	GGAA	GGGA	CGGG	TTTT	TTCC
Rodriga	2005	GE	1	0	GGGG	GGAA	CCCC	GGGG	GGAA	CCGG	TTTT	TTTC
Romano	1978	NL	1	0	GGGG	GGGG	CCCC	GGGA	GGGG	CGGG	TTTC	TCCC
Roxy	1981	GE	1	0	GGGG	GGAA	CCCC	GAAA	GGAA	CGGG	TTTT	TTTT
Salinka	1980	AUS	1	0	GGGA	GGGA	CCCC	GAAA	GAAA	CGGG	TTTC	TCCC
Sangre	1993	US	0	0	GGGA	GGGA	CCCC	GAAA?	GGAA	CGGG	TTCC	TCCC
Satina	1993	GE	1	0	GGGA	GGGA	CCCC	?	GGGA	CCGG	?	TTCC
Saturna	1964	NL	1	0	GGGA	GGGA	CCCC	GGGA	GAAA	CCGG	TTTC	TCCC
Schwalbe	1956	GE	1	0	GGGA	GGAA	CCCC	GGAA	GGGG	CCGG	TTCC	TCCC
Selma	1972	GE	1	1	GGGA	GGAA	CCCC	AAAA	GAAA	CCGG	TTTC	TTCC
Solara	1989	GE	0	1?	GGGG	GGAA	CCCC	GGAA	GGGA	CGGG	TCCC	CCCC
Talent	2006	GE	1,2,6	0	GAAA	GAAA	CCCC	GGAA	GGGG	CGGG	TTTC	TTTC
Theresa	1979	NL	1	0	GGGA	AAAA	CCCC	GGGA	GGGG	?	TTTC	TCCC
Tomensa	1989	GE	0	0	GGGA	AAAA	CCCC	GGAA	GGGA	CGGG	?	TTTC
Valisa	1994	GE	1	0	GGGA	GGAA	CCCC	GGGA	GGAA	CGGG	?	TTCC
Vienna	2004	GE	1	1?	GGGA	GGAA	CCCC	AAAA	GGGA	GGGG	?	TTCC
Vitesse	1997	NL	1	0	GGGA	GGGA	CCCC	GGGA	GGGA	CGGG	TTTT	TTCC
Flourball	1895	UK	1	0	GAAA	GAAA	CCCC	GGAA	GGGA	CGGG	TCCC	TCCC
BRA 9089	not applicable	?	1	0	GAAA	AAAA	CCCC	GGGA	GGGA	CCGG	TCCC	TCCC
MPI 44.1016/24	not applicable	GE	1	0	GGGG	GGAA	CCCC	GAAA	GAAA?	CGGG	TTTC	TTTT
MPI 50.247/2	not applicable	GE	1,2,6	1	GGAA	AAAA	CCCC	AAAA	GGGG	CGGG	TTCC	TCCC
H80.577/1 (P3)	not applicable	GE	1	0	GG	GG	CC	not tested	not tested	not tested	not tested	TT
		GE: Germany
		NL: Netherlands
		FR: France
		AUS: Austria
		DM: Denmark
		US: United States
		CR: Cech Republic
